# Supplementary material for: Plasmodium vivax Diversity and Population Structure across Four Continents
Source: PLoS Negl Trop Dis. 2015 Jun 30;9(6):e0003872. doi: 10.1371/journal.pntd.0003872 (PMC4488360; doi:10.1371/journal.pntd.0003872)
Supplement: S1 File — Three measures of parasite diversity are listed by marker and population: expected heterozygosity (H E), number of alleles sampled and allelic richness. (XLSX) [file pntd.0003872.s001.xlsx]

## Sheet: Expected Heterozygosity
Expected heterozygosity
	South America combined	Peru	Brazil combined	Brazil 2004	Brazil 2006	Central America	Madagascar Combined	Madagscar Miandrivazo	Madagascar Tsiroano-mandidy	Sudan	Central Asia	Armenia + Azerbaijan	Uzbekistan	Cambodia	Vietnam	PNG lowlands	PNG Ilaita	PNG Kunjingini	PNG Alexishafen	PNG Sigimaru	Solomon Islands
MS1	0.725	0.573	0.682	0.71	0.666	0.678	0.773	0.762	0.764	0.713	0.675	0.788	0.444	0.745	0.793	0.671	0.668	0.666	0.692	0.752	0.764
MS2	0.794	0.814	0.651	0.647	0.638	0.849	0.791	0.785	0.759	0.843	0.777	0.682	0.556	0.915	0.942	0.911	0.901	0.923	0.927	0.892	0.893
MS4	0.815	0.78	0.818	0.708	0.734	0.877	0.885	0.828	0.906	0.85	0.744	0.439	0.654	0.83	0.816	0.609	0.555	0.655	0.706	0.811	0.757
MS5	0.799	0.402	0.865	0.756	0.868	0.821	0.456	0.55	0.375	0.752	0.778	0.626	0.641	0.913	0.92	0.872	0.868	0.845	0.901	0.832	0.77
MS6	0.815	0.808	0.757	0.69	0.677	0.886	0.842	0.857	0.8	0.79	0.623	0.282	0.432	0.829	0.886	0.862	0.86	0.893	0.857	0.754	0.774
MS7	0.429	0.393	0.431	0.292	0.459	0.624	0.738	0.693	0.774	0.42	0.731	0.736	0.416	0.885	0.811	0.785	0.767	0.801	0.834	0.799	0.869
MS9	0.864	0.853	0.79	0.776	0.774	0.818	0.814	0.817	0.815	0.799	0.788	0.736	0.516	0.88	0.867	0.825	0.773	0.872	0.876	0.785	0.79
MS10	0.829	0.634	0.716	0.69	0.507	0.952	0.879	0.892	0.837	0.797	0.718	0.756	0.52	0.947	0.885	0.899	0.902	0.883	0.863	0.901	0.739
MS12	0.837	0.856	0.711	0.705	0.719	0.897	0.823	0.825	0.778	0.82	0.788	0.731	0.532	0.866	0.728	0.663	0.659	0.622	0.706	0.715	0.78
MS15	0.899	0.841	0.83	0.598	0.797	0.88	0.897	0.873	0.915	0.841	0.784	0.788	0.477	0.891	0.853	0.887	0.867	0.869	0.909	0.878	0.904
MS20	0.878	0.824	0.849	0.854	0.835	0.903	0.888	0.886	0.845	0.901	0.805	0.821	0.532	0.911	0.831	0.911	0.917	0.899	0.894	0.928	0.93

## Sheet: Number of alleles
Number of alleles
	South America combined	Peru	Brazil combined	Brazil 2004	Brazil 2006	Central America	Madagascar Combined	Madagscar Miandrivazo	Madagascar Tsiroano-mandidy	Sudan	Central Asia	Armenia + Azerbaijan	Uzbekistan	Cambodia	Vietnam	PNG lowlands	PNG Ilaita	PNG Kunjingini	PNG Alexishafen	PNG Sigimaru	Solomon Islands
MS1	6	5	5	4	5	7	7	7	6	6	7	5	3	8	8	8	6	4	6	5	5
MS2	9	7	8	6	7	12	10	8	10	12	8	4	5	21	22	20	19	13	15	13	12
MS4	9	7	9	5	7	9	13	8	12	13	7	3	6	17	8	9	9	5	7	8	6
MS5	15	4	15	8	13	8	5	4	4	6	7	4	5	16	14	15	12	8	11	8	8
MS6	10	7	7	5	7	10	8	7	8	8	4	2	4	13	10	12	12	11	9	6	10
MS7	6	4	4	3	3	5	7	6	7	4	5	4	3	14	10	14	10	8	10	8	9
MS9	10	8	7	7	6	8	10	8	8	7	9	4	6	17	14	10	8	8	9	6	6
MS10	15	10	10	6	8	16	12	10	8	11	7	4	4	22	12	20	18	10	14	11	8
MS12	13	12	9	6	8	12	10	7	8	9	8	4	5	16	6	10	8	4	7	4	6
MS15	18	7	15	4	14	10	14	11	11	12	9	5	4	16	10	20	15	8	15	11	13
MS20	18	13	13	9	11	14	14	11	10	15	9	6	3	18	13	26	22	13	14	16	15

## Sheet: Allelic Richness
Allelic Richness (based on 25 individuals)
	South America combined	Peru	Brazil combined	Brazil 2004	Brazil 2006	Central America	Madagascar Combined	Madagscar Miandrivazo	Madagascar Tsiroano-mandidy	Sudan	Central Asia	Armenia + Azerbaijan	Uzbekistan	Cambodia	Vietnam	PNG lowlands	PNG Ilaita	PNG Kunjingini	PNG Alexishafen	PNG Sigimaru	Solomon Islands
MS1	4.853	4.831	4.576	3.997	4.749	6.992	6.705	6.971	5.952	5.701	6.928	NA	NA	6.448	7.457	5.457	4.912	3.988	5.678	4.991	4.968
MS2	7.597	6.766	5.904	5.654	5.559	11.971	9.052	7.997	9.756	10.469	7.898	NA	NA	16.754	17.882	14.152	13.64	12.571	13.858	12.368	11.173
MS4	8.23	6.88	7.35	4.839	5.87	8.992	11.678	7.998	11.897	11.499	6.949	NA	NA	11.8	7.148	6.187	5.928	4.888	6.627	7.925	6
MS5	9.714	3.578	10.75	7.49	10.438	7.992	4.514	4	3.91	5.68	6.863	NA	NA	13.227	12.875	10.794	10.17	7.786	10.598	7.901	7.627
MS6	9.175	6.9	6.782	4.836	6.302	9.983	7.614	6.99	7.906	7.302	3.944	NA	NA	11.11	9.423	10.166	9.794	10.836	8.595	5.992	9.224
MS7	4.797	3.976	3.34	2.839	2.54	4.996	6.403	5.971	6.863	3.699	4.933	NA	NA	11.332	8.538	8.131	7.575	7.656	9.08	7.684	8.623
MS9	8.906	7.95	6.211	6.654	5.782	7.987	8.524	7.971	7.863	6.829	8.728	NA	NA	13.419	11.829	7.904	6.329	7.874	8.779	5.889	5.838
MS10	10.79	8.408	7.576	5.832	6.673	15.958	10.819	9.971	7.865	9.416	6.908	NA	NA	18.158	11.229	14.106	13.943	9.757	12.892	10.775	7.561
MS12	10.274	10.417	6.658	5.675	6.568	11.975	9.118	6.99	7.908	8.506	7.863	NA	NA	11.917	5.708	6.235	6.298	3.987	6.417	4	5.678
MS15	13.137	6.923	10.282	3.836	11.358	9.983	12.412	10.941	10.906	10.68	8.922	NA	NA	12.38	9.359	12.349	10.912	7.888	13.771	10.58	12.165
MS20	11.383	10.243	9.842	8.65	9.152	13.962	12.53	10.961	9.86	12.973	8.827	NA	NA	14.341	10.593	16.336	16.069	12.395	12.972	15.162	14.19
